# Supplementary material for: Examination of the relationship between D-amino acid profiles and cognitive function in individuals with mild cognitive impairment: a machine learning approach
Source: Int J Neuropsychopharmacol. 2025 Mar 15;28(4):pyaf016. doi: 10.1093/ijnp/pyaf016 (PMC12012366; doi:10.1093/ijnp/pyaf016)
Supplement: pyaf016_suppl_Supplementary_Figure [file pyaf016_suppl_supplementary_figure.zip]

Archive with 3 entries (2 files):
- revised_Supplementary_figure/
- revised_Supplementary_figure/revised_Supplementary_figure.pptx
- revised_Supplementary_figure/Supplementary figure 1.docx
